# Supplementary material for: Preparation of a PVA/Chitosan/Glass Fiber Composite Membrane and the Performance in CO2 Separation
Source: Membranes (Basel). 2022 Dec 28;13(1):36. doi: 10.3390/membranes13010036 (PMC9863650; doi:10.3390/membranes13010036)
Supplement: Supplementary file 1 [file membranes-13-00036-s001.zip]

Archive with 1 entries (1 files):
- membranes-2118324-supplementary.pdf
